# Supplementary material for: Development and verification of a combined immune- and cancer-associated fibroblast related prognostic signature for colon adenocarcinoma
Source: Front Immunol. 2024 Jan 19;15:1291938. doi: 10.3389/fimmu.2024.1291938 (PMC10834644; doi:10.3389/fimmu.2024.1291938)
Supplement: Supplementary file 3 [file Table_1.xlsx]

## Sheet: CRGs
id
SERPINB7
IDO1
CSF2
MMP10
HILPDA
GBP5
LRRC15
CCL5
SERPINB2
CXCL10
KDM7A-DT
CES1
MMP1
C15orf48
DEPP1
ADORA2A
DRAXIN
DAZL
GBP4
IL1B
PILRA
LINC00205
ANGPTL4
INHBE
GBP1P1
BATF2
DYRK2
SLC2A5
FOXQ1
SLCO4A1
WTAPP1
MAF
PDP2
INSIG1
SYT7
IL4I1
MMP12
KCNG1
RSAD2
DNAH11
KIF21B
RRAD
CSF3
SAA1
CFAP69
ZBTB38
DLL1
CXCL5
RPLP0P2
CYP27B1
MMP3
PCDH1
MAFB
COL27A1
IL24
ADM
ABCA1
VNN3
FGF2
CRAMP1
SYT17
PDLIM4
PTGS2
ARHGAP27
BIRC3
MAFK
DUSP3
DACT1
TYMP
GPR68
AC234031
SERPINA1
RCSD1
LRP11
HS3ST3B1
IL10
ZNF251
AMPD3
ZNF395
WNT5A-AS1
ANPEP
EGLN3
NRK
SOCS3
STX16-NPEPL1
ZNF555
DPYSL4
SLC39A14
COL10A1
RHOU
C2orf92
TBX3
PPFIA2
TLR2
DDIT4
GPR4
MYEOV
KDM7A
LEPROT
DGKH
ADM2
SLC9A3
UPP1
NRCAM
MLEC
MAFG
KCNC3
IL1A
WDR66
AL121594
AC083837
ACPP
ELF3
EHF
CACNA1A
PTGIS
CXCL8
ZSWIM5
ADGRG1
EPHB1
TNFRSF1B
SOD2
IRF1
ICAM1
PLEKHA2
ERRFI1
AC131212
ZBTB25
CLIC6
ADAMTS4
ARL4C
SLC37A2
NUDT3
TNFRSF11A
PLA2G4B
AL353150
WDR86
ACP7
AC012085
FBXO27
FTH1P23
TGOLN2
CD163L1
GALNT18
AC040162
NPIPP1
ZNF358
GRIP2
CDKN1C
RRAGD
BHLHE40
EBI3
AC010655
ZNF41
NRN1
CABP1
DUSP5
SERPING1
TRAF1
ACAN
PTPRH
HELZ2
INSIG2
UCN2
FTH1P11
FOSB
IL6
C1QTNF1
POU2F2
ATF3
WNT9A
AL390719
GBP1
BCL2A1
ATP13A3
CD274
FBXO6
RASD1
MTRNR2L8
HAS2
PLIN2
N4BP3
IER3
CCL26
CXCL3
SLC2A3
KDM6B
SIK1B
AC005682
EEF1AKMT3
RAB5B
ZC3H12A
GK
P2RX7
ACVR1C
APOL6
IER2
RPSAP52
HSPA12B
FTH1P8
PREX1
CCDC71L
BX640514
SLC22A23
NAPB
AC105052
PFKFB3
TAP1
TMEM255B
FBXO2
SHC2
C4B
TNFRSF14
COL7A1
AC090877
MEGF10
PIM3
INHBA
PRRX1
ACKR3
COX6B2
NAMPTP1
MRFAP1
JUNB
HSF4
BTBD11
ADAM8
IRF7
RC3H1
TRAF3IP2
FAM167B
RGS1
ENPEP
NLRC5
SLC41A2
DGKI
HAPLN3
TMEM132B
ARHGAP45
TRIB3
CSMD2
SNHG26
MIR193BHG
FTH1P7
RHBDF2
DAG1
LGALS9
MPZL1
CXCL2
RAPGEF3
SLITRK4
HLA-E
C2CD4A
METRNL
PFKFB4
P4HA2
SEMA7A
TMEM145
PALM2
BEST1
TMCC3
HDAC9
SIK1
AC135050
ASXL2
SBNO2
ACSL5
FGF13
LIME1
C2CD4B
GPAT3
AC112229
STAT1
FTH1P2
FTH1
SDCBP2
PRDM1
ACSL1
AC009237
BCL6
BTBD19
NAMPT
CEBPB
STAT4
SLFN5
DNLZ
SLC7A7
STXBP5-AS1
XAF1
ZNF467
ZFP36
FCHO1
TNNT1
IL11
NDRG1
REC8
IFI44L
BMF
HK2
EPS8L1
CD74
AC018638
BTN3A1
AZIN2
ABI3BP
C4A
GFPT2
EPSTI1
AL157935
IRAK2
SLC7A5
FP671120
CD40
FGF11
DTX4
AC063976
SH3BP2
MX1
GDNF
CITED4
DTX3L
MTSS1
WIPF2
CA9
MRPL10
FAM157A
SH3D21
NR1D1
CLDN7
IGDCC4
GRB10
CPAMD8
C1R
AC073111
GJA1
NAGS
RTP4
TGIF2
TREM1
SCG5
FAM84A
CACNG7
C5orf56
AC013268
PRCD
DMWD
EGR2
IFITM1
ANKRD36C
SESN2
CCL20
GATD1
ERN1
WARS
ACP5
VWA1
SEMA6D
CITED2
SLC22A4
PCDHGA12
IL32
HMGA2
MSANTD3-TMEFF1
NETO1
ITGB4
GRAMD1A
STEAP2
ZCCHC2
SLC38A5
MME
PSMB10
NRIP1
RBM47
CEBPD
AC004263
VLDLR
AC107959
AC104581
AC138969
EP400P1
AC126755
CTSL
FLNB-AS1
RNF19B
P2RY11
MFSD14A
C2CD4C
TRIB1
RGS20
TBX19
AC018638
LUCAT1
DNAJB5
IFI6
NECAB2
WNK3
FTH1P5
HLA-J
FTH1P20
HIST2H2AA4
C2
JDP2
AC159540
GPX1
SMTN
FAM180A
AC099548
B4GALNT2
PID1
ITGB3
SP100
GBP2
AL357033
ARFGEF3
HIST2H2AA3
PHETA1
BMP8A
CDC42EP5
TMEM86B
PANX2
CISH
ABLIM3
CSRNP1
TUBA4A
NSRP1
ELL
MDGA2
AC243964
TPGS1
VNN1
ANKRD36
GRIN2D
BMP2
PDZD4
ANOS1
KIAA1549L
KCNE4
CMPK2
SIN3B
AC093525
AC093627
GRIA1
MDFI
ARHGAP22
COL5A3
CTSS
FAM160A1
LINC01137
AL136295
AC083843
MYO1B
RAC2
STX11
PPP1R15A
JARID2
SUSD6
FNDC4
SLC25A37
LIF
AOC3
HYPK
HAGHL
LINC00996
ST6GAL1
LINC02604
CHST2
AC245297
COL6A2
PKD1P1
ICAM5
SEMA4D
TNIP1
FADS3
CMYA5
PARP9
PRSS53
PARP14
MKNK2
SAMD9L
AL049840
MMP25-AS1
F2RL3
PCAT6
NBPF10
PARP10
ITPR1
IFI30
RUNX1T1
KCTD11
AL391056
AC009133
SLC15A3
RIPK2
PTPRO
GUCA1B
YPEL2
C2orf72
DUSP8
CCBE1
AC105020
STEAP1
ZNF227
RELB
CERS4
PPM1J
OTUD1
SAMD4A
MAP3K10
RASA4B
SLC43A2
MT1F
PGAP1
FBXL8
VEGFA
ZNF600
S1PR3
AC141586
CBARP
ZKSCAN7
AC073957
UNC5B
TCP11L2
NOTCH1
RNF169
MXRA5
TGM2
TM4SF1
AC129492
HAS2-AS1
CARD19
ITPKA
HSD17B14
CACNA1H
ESM1
ATG2A
SYNGR3
CLDN4
AC092683
FABP3
STAT2
ANKRD36B
DENND3
LIMS3
SHANK1
BRSK1
EVI2A
ARPC4-TTLL3
THEMIS2
EPN2
PRR5
NIM1K
CAMKK2
WASH4P
LRIG1
CTDSPL
AVL9
CPNE7
NPTN-IT1
WNK4
SLC5A3
AC008397
PLEKHM1P1
MST1P2
AC080112
NEDD4
PMP22
CHD7
CDCP1
CREG1
FAM89A
HKR1
PLK3
JMJD7
AJM1
CELF2
C15orf39
GTPBP1
ADAMTS6
APOL1
AP5B1
SIPA1L3
ADAT3
MEG3
PEX11B
ELL2P1
DNHD1
PIWIL4
FMNL3
FCHSD1
AL121768
PIM2
IFIH1
TMEM250
MIR22HG
GSDMB
CLIP2
AC241952
CDC42EP2
ST3GAL2
AC244669
CDA
DOCK6
TBRG1
COL11A2
PANX1
TMEM132A
PARP12
GSAP
TNFSF14
DUSP1
POM121B
PDE4C
WHAMMP3
TFR2
AK4P1
NR4A3
NGLY1
TRADD
NFKBIA
TSN
ARG2
LHFPL5
TMOD1
CDKN1A
BEX2
CCDC85B
SPHK1
STK4
ZP1
RIN3
NDNF
DTNA
OAS2
STEAP1B
DOK6
ITPRIPL2
SLC26A6
P2RX4
PIP5KL1
OSMR
DGAT2
GCK
ZNF792
AC016831
FTH1P3
DOT1L
ASPHD1
MTHFR
PPP1R13L
ZNF213
RORA
MAPK8IP2
ARSG
FLNB
PLCG2
ROBO4
AC019080
LASP1
ABHD17A
WNT7B
NRIP3
ZBTB47
PDE4DIP
FP236383
C1S
BAIAP3
IFI35
MXRA5Y
EVA1B
GAREM1
LIMS4
MID1IP1
DEXI
IRAK3
TNS1
DDX60L
NINJ1
KCTD13
UBE2L6
MIR29B2CHG
VDR
CXCL6
NEDD4L
ZNF865
SNX33
GRAMD1B
AC008403
AP003108
PKD1P5
PML
WWC2-AS2
MMP14
ERO1A
SEMA4B
MPP2
ITGB8
OPLAH
AC004890
ZNF710
BVES
ZNF35
KLHL42
EPB41L3
CADM1
FAM57A
ZNF503-AS2
YJEFN3
SHC3
GAB2
NOTUM
PLEKHB2
ITGA2
UNKL
FOSL2
AC120114
NOG
PCSK4
APBA2
PDP1
RBP5
CD68
PSD
MYZAP
MAP3K7CL
KIFC2
SLC2A6
MSC
FSTL3
ZNF581
KCNIP3
SLC45A1
CA12
TBC1D3D
AC113189
TRPV1
SULT1A4
DIO2
C14orf28
QSOX1
OGFR
SERPINE1
AL096711
RNMT
AL590867
FERMT3
PTPRN
ABTB1
ALOX5AP
IL17RA
ABTB2
CEACAM19
DDIT3
SELENOF
RPL13P12
ZBTB24
BMP1
ROBO3
ZNF527
HMBOX1
ZNF267
ATG9B
AC003005
MSX2
RFX7
HIST2H2BE
LZTS3
CRCP
JUN
AC009303
RIN1
C6orf132
ARHGEF2
CNIH3
PPP1R3B
TAPBP
RNF144B
SMAP2
NFIL3
GPNMB
ARHGEF10L
PPP1R18
ABL2
SLC6A8
COL6A1
HPS3
ITGA5
CTXN1
LINC02614
SLC27A1
SCNN1D
MIF-AS1
CFLAR
KIF5C
AC020916
PLXNB3
BCL6B
AC026471
RNF122
RIMS2
SLC2A1
SMG1P3
NR6A1
GOPC
CPEB4
ESAM
APCDD1L-DT
FCRLA
TUT7
RNF144A
TCAF2P1
PLA2G4C
HES4
FAM214B
ITGB2
AL669831
LY6K
DCUN1D3
RAD54L2
CREBRF
IRGQ
ALDH1L2
INAFM1
C11orf68
EIF2AK3-DT
MAP1LC3A
CACNA2D3
FRMD4A
PDCD1LG2
RARA-AS1
TRPV3
PDLIM2
MAP1S
HMOX1
FHDC1
GAS1
SAT1
MROH1
TNFAIP2
ZNF264
RESF1
DUSP16
UAP1L1
LYL1
TRIM69
ETS1
EVA1A
SMAD7
NFATC1
ITPKC
RBM33
LINC00622
LAMC2
ST3GAL1
PNRC1
MAST4
ATP2B4
AL365181
KRBA1
ESYT3
RUNX1
CFB
SLC39A8
NOTCH2NLA
SYNPO
TRPC4
EML1
RPL21P16
ZNF394
APCDD1L
PPARD
TNFAIP3
ADA
AL731577
SLC9A1
BLOC1S3
AC090197
NYAP1
PPP1R16A
PRSS27
MAP7
SAMD4B
ZNF469
CLIC2
DDR1
LYG1
AL591845
SLC13A4
PTPRF
STXBP2
CHAC1
CICP14
PLSCR1
APOL2
MPG
P3H2
BMI1
PTHLH
ATP2A3
AC069281
EBLN2
G0S2
PLEKHM1
HLA-K
CYP3A5
SLC1A5
CYP26B1
KCNAB2
TCIRG1
AL671277
PPFIA4
SLC31A2
MMAA
ZNF92
AP000904
AC015712
AC110079
AC144652
AKT1S1
C11orf96
ULK1
ZFPM1
ZNF524
BCAR1
RHOB
WNT2
PKD1P6
LARP6
ZNF773
AL672207
SLX1A
FOSL1
CXCL1
MDGA1
ADAMTS9-AS2
AL118506
TBC1D3K
ITPR3
L1CAM
AFDN
ORAI3
AC109460
TOM1
AC108010
S1PR2
AC093724
SLC22A18
TRIM56
FTL
ADCY4
ARID3A
PAPPA
MX2
LY6E-DT
CCDC107
ZSWIM4
GTF2IP20
RHOF
HLA-F
AC106886
RBMS2
CCDC13
IL20
CPT1B
ARAP1
TTC21A
APBA3
TMEM263
MIER2
ADAMTS10
PLEKHN1
RHOG
PSMB9
SQSTM1
DENND2D
HELB
APBA1
ZNF880
FP671120
RN7SL2
MCRIP2
SH3BP5
IFITM3
SH3RF3-AS1
PI4KAP1
ACTN2
C4orf47
C13orf46
FAM219A
CARNS1
PCBP3
TICAM1
ABCC3
DLG4
GDPD5
APOL3
AC138393
ST20
TEC
LRRC8D
AL138724
TVP23C-CDRT4
TRPS1
PLEC
JUND
PPP2R5B
CYP24A1
ZNF516
PFN1P2
PCK2
FBXO32
AGRN
TOX4
CSF1R
GUK1
MYO9B
NOP14-AS1
PRKCD
WHAMMP2
SLC26A11
FIBCD1
AC004980
RBPMS-AS1
IFI27
ZNF217
ASNS
FAM129B
OAS3
AC093827
PAG1
ZC3HAV1L
PRR7
CIC
ZNF808
CRY2
DNM1P47
KDM4B
VASN
ZEB2
ZC3H11A
IFNLR1
SRC
AL133216
HLA-C
PKD1
IGSF8
CNOT8
AMPD2
BDKRB2
ZC3H3
NOL4L
STK10
AFAP1L1
MAPK8IP3
PHF1
GCH1
SLC16A3
RALGDS
RBM12
NCOR2
DYRK3
LAMB3
AC138932
SPEN
ZBTB43
RN7SL1
STC2
ANKZF1
NFKBIZ
FP236383
STX17
SRD5A3
DPYD
HLA-H
EXOC7
HS3ST3A1
HIPK1
KDM5C
LY6E
ZBTB7A
MYRF
PGF
TTC7A
ZNF398
ARFRP1
MIDN
XRN1
MIB2
XPR1
SPAG4
KLF13
GBP3
EHD1
CTNND1
RPS3A
TK1
ESD
MRPL42
AASDHPPT
ETV1
ERI2
TMSB4XP8
SNRPD1
SNPH
SNX27
SNRPG
CD109
MORC4
PTS
ECT2
C22orf39
NDUFB3
GPCPD1
ACAT2
SYNE2
RHEBP1
C1orf112
SESN3
SORT1
INPP4A
FGFR1OP
PM20D2
MRPL3
MSH2
CDC45
PCDHGA11
RWDD2B
ARMCX4
DNAJB4
IGFBP5
MYEF2
NCAPD3
SRP9P1
MT-ND4
PTMS
SLC7A6
TBX2
ZYG11A
ITGB3BP
SLC39A1
MRPL1
PODXL2
N6AMT1
CDC25A
CAND2
HELLS
SGK3
ZGRF1
PXMP2
ATP1B3
RNASEH2A
OSBPL1A
IDE
FUCA1
CLN6
DTWD2
GTF2H5
TRMT9B
TCEAL3
USP1
POLR3K
RCBTB1
STS
DLX2
EPHX1
RFC4
NDUFAF6
TRIM2
PRRG1
PDLIM5
HIRIP3
DNAJC22
VGLL3
AL109918
FKBP7
POP1
ARHGEF39
NDUFA12
AGL
FBLN1
NUDT9
GCHFR
ABHD3
ARL6IP1
CCL2
EFCAB7
DHCR24
FAM161A
ACYP1
AREG
PMS1
C15orf65
RBM15
CNTRL
FAIM
SUCLA2
GPR89A
PALLD
DPY19L2
RPL23AP65
KCNAB3
BEND7
CAV1
DAAM2
TMPO-AS1
FAM227A
STK39
USP13
IMPA2
NUP35
ADAMTS1
SCML2
FAS
CDC7
SVBP
ICMT
COMMD8
ME1
CAAP1
SCCPDH
MT-TT
CEP78
MBLAC2
PTGS1
LIN9
AC011603
ZNF660
SLC35F2
EFEMP1
CIDEB
CCDC92
AMOT
RPL7P23
ZNF670
DTL
KLHL8
DEK
GINS1
KAZALD1
HENMT1
POLR3G
USP46
SMDT1
MFSD6
PIR
GINS2
TMEM218
AC091057
HSPA4L
LAMB1
RPSAP9
C4orf3
SEPHS1
MT-ND1
FGFR3
SMOC1
FANCI
PCBD2
ZNF519
SLC25A20
SPOCK1
AC106820
CCDC89
CCN2
OLFM1
INAVA
H2AFV
NBPF14
CLUHP3
SLC25A19
OSGEPL1
NDUFA4
CTPS1
TMPO
ABCB1
ZFPM2
TMSB4X
LRRC20
APOLD1
DNAH14
DNAJC10
FANCM
TNFSF12
ATP8B4
AC010468
KIF22
SLIT2
SLC2A12
PRADC1
BDNF
BCKDHB
LINC02454
AADAT
CDON
FSBP
RMDN2
RAD51
MARC2
AC021087
SOX9
TP53I3
RASGRP3
PLEKHA6
KIAA1211
CLDN11
CCN4
PCDH7
KIF21A
TRPC3
NPTX1
CKS2
DBF4B
CDKN2B-AS1
SFRP1
KCND2
AC105339
RPL39L
AKR1C1
CCDC171
FUT10
GPR63
LAMA3
MORN2
RAET1G
GNAZ
KIF24
STXBP4
AS3MT
PPP3CB-AS1
XIAP
SYNPO2
CDC6
HMGB2
COPG2
RHOBTB1
FNDC1
C18orf54
SLC35G1
C4orf46
OSBPL10
PSME3
MAGT1
MZT1
GLYATL2
AC092645
THEM4
AC091057
HAUS1
ABHD17C
IMMP1L
YIPF6
EEF1E1
ASF1A
PERP
ACTB
WDR62
TRIB2
ACAT1
FIGN
GLMN
AL096870
MMAB
CENPQ
CNEP1R1
CLSPN
NR2F1
CABYR
PITPNA-AS1
RAD51C
RFXAP
MPV17L
TARBP1
CELSR2
NKD2
UPF3B
TMEM182
MAPK10
SORCS2
HOXA-AS3
POC1A
TRIM6
MMD
MFAP4
CASP6
AL596202
TCN2
FAM98B
UCHL3
SMC4
SNRPEP4
SGMS2
PLXDC2
C4orf33
SAMD12
SESN1
GMDS
RPSAP47
HIBCH
RPS18P9
ZNF10
CENPK
TTC13
LYPD1
RERG
IMPACT
SCP2
KDELC2
CAPS2
SHMT1
C6orf141
QDPR
TYMS
TAGLN
SPRY1
MT-ND4L
AC011498
TTC5
GGCT
EME1
PRTFDC1
CBX2
RCN2
HTRA1
BRIP1
MAPK14
CDCA7L
HMGN3
USP44
MBOAT1
ID1
DNAL1
AC073857
RASL12
REXO5
BEND6
PBX1
PET117
ZNF570
KATNAL2
CENPH
AC092368
CKS1B
AP001324
PDIK1L
DNAJC12
KAT2B
SEC22C
AL355032
ARHGAP11A
LRRC1
CDKN2C
EXO5
CCDC138
C11orf74
LSM3
TTC9
GGH
IFIT2
ADAM23
S1PR5
CTSC
ZNF789
CXCL12
KCNH1
FAXDC2
NCAPG2
PCNA
CENPM
ZNF133
NDUFB6
AP003071
NEAT1
EID2B
ULBP3
BANF1
SUV39H2
ZNF433-AS1
DIRAS3
MT-ND2
SLC25A40
MPP4
XRCC2
ZNF90
C21orf58
CCDC167
RPP40
DANCR
PRAG1
HMGB1P6
F11R
TLR4
KCTD18
ALG6
AKAP7
B3GALNT1
LYPD6B
CCDC112
MATN3
MT-ND5
AL162151
CMBL
RMDN1
FAT3
OTULINL
ZNF561-AS1
HEPH
ZNF322
TSPAN15
RPL22L1
ING3
TMEM19
GOLT1B
CIT
DCK
ADAMTS5
CTNNAL1
GAS7
GTPBP8
GALNT10
ZNF443
AP002956
TM7SF2
SYT1
PRICKLE1
TRAIP
MT-TG
ENPP4
PON2
CKAP2L
SLITRK5
CEP70
LAMP3
AGBL3
SENP8
FST
DPF1
BMP6
ZSCAN2
BMP7
BORA
ADAT2
OLFML2A
POLA1
PROS1
NUDT7
SPIN4
RASSF2
MYBL2
ASF1B
PRKAR2B
SNAP25
ZNF367
MANEA
IL21R
LRRN3
CHST10
CKAP2
CENPN
CDCA2
MAPRE2
PIGK
SYDE2
NLN
PRIM1
GTF3C6
AK1
MT-CO1
AC087289
ITGAE
GLRB
C16orf95
CNIH2
A2M
HACD4
AC144530
RAVER2
STXBP6
OXCT1
PRXL2A
SETMAR
ENTPD1
SNAPC5
EDNRB
GRIK2
ACE
COL9A2
PTGFRN
EDNRA
KIAA0391
RAD54L
MIPOL1
CCL7
EXOG
PLPP4
COL4A4
MKI67
RBMS3
TP53TG1
IFIT1
MKX
CIP2A
CYB5RL
FAR2
KANK1
ZNF620
CROT
ARMC7
ARHGDIB
MT-ND6
C5
SMIM10
PAMR1
TADA1
ZNF419
BARD1
KITLG
CUTALP
FKBP5
FZD7
CD24
CCDC36
HSD17B2
FBXO5
MPP1
MGAT5
AC093010
EFNB2
MITF
JPT1
ZNF428
TACC3
PXMP4
LEF1
MT-CO2
PCLAF
HCP5
TM7SF3
CAMK4
FANCD2
NFE2L2
ADI1
PMEL
BST1
SCLT1
ZNF124
NUDT16
PCYOX1L
TTPAL
ADAL
LPAR3
GEN1
HASPIN
COQ3
TTC19
ISLR
MT-TE
TNFRSF11B
TP53
GDAP1
LMNB1
FGFR4
STMN2
DNAJC6
RPL7P9
FGF1
RHOQ
HADH
OMA1
RIBC2
RNLS
QTRT2
UBE2T
RAD54B
CBR3
BDKRB1
RACGAP1
KNSTRN
SNRNP25
EXTL2
STMN1
TSPY26P
CENPU
MCM10
AP002990
KCTD12
DNA2
STAMBPL1
SLC14A1
FOXM1
FAM72A
CSDC2
LMO7
MOXD1
TCEAL4
CBLL1
HHAT
POSTN
SERPINE2
B4GALT6
PAXIP1-AS2
SH3RF2
PTTG1
CTSK
PRSS12
DHFR
ISY1
HMGN2
LRRN4CL
MELK
PCCB
FENDRR
FAM162B
FABP5
ATP6V0E2
POLQ
LINC00973
CLCN4
MAD2L1
HMGB3
TMEM59L
NUDT15
THY1
RFC3
VWA5A
POLE2
AC124798
TTF2
MTATP6P1
SULT1A1
SLC25A43
SMAD9
COL25A1
TXNDC16
EEPD1
AARD
MFRP
OLR1
RAD51AP1
HOXB-AS3
TMEM97
PRKD1
TP53INP2
AURKA
RBM24
HSPB6
KIFC1
SFRP2
GKAP1
RASD2
PLCB1
UCP2
IQGAP3
CHRM2
ENAH
TMEM241
F2RL1
CYP2U1
GALNT5
HSPA2
VCAN
TOR1AIP1
GINS4
CC2D2A
SUSD5
PNMA8A
ALDH7A1
CENPW
AUNIP
RF02104
LRRC2
ZWINT
CCNE2
GLP2R
AL049629
NEXN
TMEM150C
NQO1
SARM1
PYGO1
KIF23
HIGD1A
PDE7B
SGO2
ESCO2
ZNF254
AC005538
CDKN2B
FAM110A
LINC01081
ATOH8
CDCA7
ELOVL2
AL354740
KCNK2
SUSD2
TCTEX1D2
BRMS1L
GCSH
PPIAP29
CRISPLD1
MT-CYB
VCAM1
PLK4
KIF20B
FAIM2
BLM
ACKR4
INMT
MT-ATP6
MFAP5
DZIP3
VAMP7
CENPI
PDE5A
ORC6
GPR85
MT-ND3
SPC24
KRT80
BAG2
ENDOD1
CDCA5
BRI3BP
SPAG5
MATN2
C1QTNF2
ZNF155
HYLS1
RRM2
AURKB
SHTN1
TRIM59
MT-ATP8
TRIP13
KIF18A
UBE2C
METAP1D
MT-TR
NEGR1
TRHDE-AS1
KPNA2
RASL11A
SH3BGRL2
BIRC5
COCH
PCDH18
NSG1
MBNL3
AL031708
SNCA
BUB1
GDF11
SRP9
OIP5
DIAPH3
KIF14
ADIRF
PRR11
MT-CO3
CCDC150
GTSE1
ABCC4
SCARA3
TMEM14A
MT-TL2
APOBEC3B
AK5
NEIL3
EXO1
ZFP1
CDCA3
RPS6KA2
HJURP
GPR137C
FAM83D
NCAPH
LINC02593
ARHGAP28
ELN
GPD1L
CENPF
CHRNA5
TPX2
EXOC6
KIF18B
EPHX4
AC010733
PLAT
CST1
CCN3
SKA3
SUOX
PLK2
ST3GAL5
ERCC6L
FAM111B
MT-TS2
CDC25C
ID3
ARHGAP20
LAMA2
SGO1
GDF6
CENPE
KIF2C
SSX2IP
MAB21L2
GFRA1
PTN
GJB2
EBPL
CDCA8
NCAPG
LINC01963
MBNL1-AS1
AR
SKA1
SHCBP1
GASK1B
LSAMP
ANGPT1
TROAP
TRHDE
GALNT12
HFE
MAL2
CCNB1
TMEM56
ACTG2
LIMCH1
FRY
HSD17B11
RGS5
PARPBP
MT-TH
PRC1
MRVI1
MCOLN3
SERTAD4
JAG1
FIBIN
HMCN1
ANLN
PIMREG
PLK1
RGS4
KIF15
CHST14
CCNA2
MYBL1
FAM72D
ACTA2
IGFBP2
SLC40A1
KIF11
SACS
EDIL3
ITGA6
E2F2
ASPM
CRLF1
SPC25
DKK1
NUSAP1
BUB1B
KIF4A
KNL1
GNG2
CDK1
PIEZO2
PRSS23
PBK
KLHL23
OLFML3
TOP2A
CEP55
MTCO3P12
ABCA8
CABLES1
CDKN3
SHC4
CENPA
CCNB2
TTK
NDC80
COL4A5
ITGA4
NUF2
AL355312
PCSK9
DEPDC1
NEK2
BCL2L2
FILIP1L
MTND2P28
CDC20
PDK4
AC069288
KIF20A
ZNF664
[truncated: 14 more rows]

## Sheet: IRGs
id
AZGP1
B2M
CALR
CANX
CD1A
CD1B
CD1C
CD1D
CD1E
CD4
CD8A
CD8B
CD74
CREB1
CTSB
CTSE
CTSL
CTSS
FCER1G
FCGRT
PDIA3
HFE
HLA-A
HLA-B
HLA-C
HLA-DMA
HLA-DMB
HLA-DOA
HLA-DOB
HLA-DPA1
HLA-DPB1
HLA-DQA1
HLA-DQA2
HLA-DQB1
HLA-DRA
HLA-DRB1
HLA-DRB3
HLA-DRB4
HLA-DRB5
HLA-E
HLA-F
HLA-G
HLA-H
MR1
HSPA1A
HSPA1B
HSPA1L
HSPA2
HSPA4
HSPA5
HSPA6
HSPA8
HSP90AA1
HSP90AB1
ICAM1
IFNA1
IFNA2
IFNA4
IFNA5
IFNA6
IFNA7
IFNA8
IFNA10
IFNA13
IFNA14
IFNA16
IFNA17
IFNA21
IFNG
KIR2DL1
KIR2DL2
KIR2DL3
KIR2DL4
KIR2DS1
KIR2DS3
KIR2DS4
KIR2DS5
KIR3DL1
KIR3DL2
KLRC1
KLRC2
KLRC3
KLRD1
LTA
CIITA
MICA
MICB
NFYA
NFYB
NFYC
LGMN
PSMB8
PSMC1
PSMC2
PSMC3
PSMC4
PSMC5
PSMC6
PSMD1
PSMD2
PSMD3
PSMD4
PSMD5
PSMD7
PSMD8
PSMD10
PSMD11
PSMD13
PSME1
PSME1
PSME2
PSME2
RELB
RFX5
RFXAP
SLC10A2
TAP1
TAP2
TAPBP
THBS1
SEM1
KLRC4
AP3B1
RFXANK
PSMD6
PSME3
PSMD14
CLEC4M
IFI30
PROCR
ADRM1
ECPAS
TRPC4AP
CD209
UBXN1
ERAP1
TAPBPL
KIR2DL5A
ERAP2
ULBP3
ULBP2
ULBP1
KIR3DL3
RAET1E
RAET1L
UBR1
RAET1G
PDIA2
HAMP
PI3
CAMP
DEFB4A
PPBP
REG3G
CXCL14
CXCL16
SLPI
CXCL8
CXCL10
CXCL9
CXCL5
CXCL11
CXCL6
CXCL1
CXCL12
CXCL13
CXCL2
PF4
XCL1
CXCL3
DEFB103B
CCL13
CCL1
DEFB1
CCL8
ELANE
DEFB103A
DEFA3
DEFA1
TMSB10
DEFA6
DEFA5
DEFA4
LCN2
LCN1
COLEC10
BPI
S100A9
S100A8
DCD
LCN6
S100A12
HTN3
LCN8
DEFA1B
CCR10
CELA1
DEFB106A
PENK
BPIFC
MMP12
BPIFB6
LEAP2
SFTPD
LCN9
BPIFB2
PTGDS
TMSB4X
PGLYRP1
ZC3HAV1
TMSB15A
S100B
S100A13
S100A6
DEFB119
DEFB107A
DEFB105A
SERPIND1
DEFB129
DEFB127
S100P
S100A7
DEFB104A
DEFB126
DEFB106B
DEFB104B
DEFB107B
PGLYRP3
PGLYRP2
S100A10
S100A2
DEFB125
DEFB123
DEFB105B
DEFB132
BPIFB3
LCN12
PGLYRP4
S100A11
S100A5
S100A3
S100A1
DEFB128
DEFB108B
HTN1
LMBR1L
S100A7A
DEFB118
COLEC12
TMSB4Y
DEFB131A
DEFB134
DEFB130A
DEFB124
DEFB121
DEFB116
DEFB115
DEFB114
DEFB113
DEFB112
DEFB110
TMSB15B
DEFB133
S100Z
MAVS
TMSB4XP8
S100A14
LCN10
S100A16
DEFB136
DEFB135
DEFB117
DEFB110
ZC3HAV1L
S100A7L2
MBL3P
DEFB4B
BPIFB4
IFNAR1
AZU1
DEFB131B
DEFA1A3
LCN1P1
S100G
DEFA7P
DEFB130B
DEFB108F
DEFB131C
TCHHL1
TINAGL1
IFNGR1
SLC22A17
WFIKKN1
WFDC2
IL6
UMODL1
TGFB1
PF4V1
MMP9
ANOS1
TLR4
IFNG
SPAG11B
A2M
CTSL
NFKB1
APOBEC3G
FABP6
NOD2
MBL2
SFTPA1
RBP1
TLR2
SLC40A1
PLAU
IL1B
PAEP
HJV
MUC5AC
CTSS
OBP2A
PLTP
MX1
DDX58
IFNL1
IRF3
SFTPA2
LPA
LBP
RBP4
SFTPA1
NOX4
LTF
IFNB1
RBP5
FABP7
FABP5
FABP3
FABP2
FABP4
R3HDML
BPIFA3
BPIFB1
OASL
CRABP2
CRABP1
RBP7
DUOX1
OBP2B
RBP2
LCN15
CETP
FABP12
FABP9
BPIFA1
LCNL1
C8G
SPAG11A
PI15
NOX1
PMP2
APOD
ORM2
ORM1
TNF
CTSG
PRTN3
MAPK1
PML
AEN
CYBB
BPIFA2
ISG20
BCL3
ISG20L2
NOX5
NOX3
DUOX2
TLR3
TFRC
IFIH1
LRP1
TRIM5
IDO1
GDF15
NEDD4
ADIPOQ
STAT3
STAT1
IFNL2
SOCS3
SEMG1
TNFSF10
CCL20
SOCS1
RNASEL
IRF1
IL15
APOBEC3F
PLAAT4
CHIT1
IFNA1
CD40
TLR7
PPIA
HFE
ZYX
NLRX1
PGC
VEGFA
IKBKE
ISG15
DHX58
TNFAIP3
TFR2
FCN2
MUC4
F2R
ELN
IL27
MAPT
LYZ
CCL5
LEP
CYLD
KLKB1
CST4
CSRP1
MAPK14
JUN
ITGAV
IRF5
CCR6
IL12B
TLR8
GNLY
CD81
EIF2AK2
APOM
CACYBP
NOD1
MAPK8
MAPK3
BST2
BPHL
PLA2G2A
GRN
NEWENTRY
PDGFRA
GNAI1
WNT5A
FURIN
ADAR
TYK2
NOS2
TRAF3
TPT1
TPM2
NEO1
AHNAK
TLR1
TK2
PRDX2
MX2
FGF2
FGA
TCF7L2
F2RL1
TKFC
MSR1
NFKBIZ
LMBR1
EPPIN
SRC
MPO
ELAVL1
ROBO3
SP1
SOD1
PDF
DLL4
ECD
SLC11A1
DMBT1
STING1
SKIV2L
SEMG2
LTA
DES
DCK
DAXX
TNFRSF10A
TNFRSF10B
EED
CCL4
LIMS1
LALBA
APOBEC3H
TMPRSS6
SPINK5
MARCO
BECN1
TNFSF11
KNG1
CSK
KLRK1
KCNH2
JUND
JAK1
CREB1
CLDN4
CCL28
RNASE3
RN7SL1
IRF7
IREB2
ILK
IL18
IL17A
LTB4R
APOBEC3A
MASP2
TRIM27
RELA
IL7R
IL1A
PTX3
IFNAR2
IFN1@
SYTL1
APOBEC3C
DDX17
PTGS2
HTR1A
SEPTIN7
CD40LG
CD14
CD8A
CD4
MASP1
PROC
MAP2K2
MAP2K1
HRG
NDRG1
IRF9
TRIM22
LANCL1
PPP4C
HMOX1
HMGB1
HLA-B
RNASE7
ABCC4
HGF
HDAC1
IFNLR1
PLSCR1
B2M
BACH2
TANK
PIK3CG
ARRB1
RSAD2
STAB2
TBK1
PDYN
PDGFRB
PDCD1
PCSK2
PCSK1
ARG2
AQP9
FASLG
APOH
BIRC5
ANXA6
IL22
VTN
VIM
VCAM1
PRDX1
GFAP
GBP2
ALB
SLC29A3
OAS1
AGER
UNC93B1
TNFSF4
NOS1
ACTG1
ACTA1
ACO1
SERPINA3
CXCR1
CCL15
CCL14
CCL4
CCL16
CCL19
CCL13
CCL18
CCL17
CCL26
CCL22
CCR3
CCL28
CCL4L1
ACKR2
CCR7
CCL27
CCR8
ACKR4
CCR10
CCL2
CCL21
CCL7
CCL5
CCL3
CCL20
CCL11
CCR5
CCL23
CCL25
CCL1
CCL3L3
CCL4L2
CXCL12
XCL1
CCL8
CCL3L1
CCR1
CCL24
XCL2
CXCL1
CXCL10
CXCR4
CXCL2
CXCR6
CCR4
CXCL11
TAFA5
TAFA3
TAFA4
TAFA1
TAFA2
CCL15-CCL14
IL6
TNF
IL1B
IL18
PTK2B
VEGFA
IL4
CDH1
CD40
DEFB103B
F2RL1
MMP9
LTBP1
DEFB4A
TNFSF10
IL13
IL10
IL2
PPARG
FGR
MIF
CRP
JAK2
IL1A
PTK2
PTGDR
CD86
HCK
ARRB1
GNAI1
VDR
OLR1
GRK2
TXK
RNASE2
CD79A
CD79B
LYN
SYK
BTK
BLNK
VAV3
VAV1
VAV2
RAC1
RAC2
RAC3
PPP3CA
PPP3CB
PPP3CC
CHP1
PPP3R1
PPP3R2
CHP2
NFAT5
NFATC1
NFATC2
NFATC3
NFATC4
HRAS
KRAS
NRAS
FOS
JUN
CARD11
BCL10
MALT1
CHUK
IKBKB
IKBKG
NFKB1
RELA
NFKBIA
NFKBIB
NFKBIE
CD81
CD19
CR2
PIK3R5
PIK3R1
PIK3R2
PIK3R3
PIK3CA
PIK3CB
PIK3CD
PIK3CG
AKT3
AKT1
AKT2
GSK3B
INPP5D
CD22
CD72
PTPN6
LILRB3
FCGR2B
RASGRP3
PLCG2
PRKCB
IFITM1
IGH
IGHA1
IGHA2
IGHD
IGHD1-1
IGHD1-14
IGHD1-20
IGHD1-26
IGHD1-7
IGHD2-15
IGHD2-2
IGHD2-21
IGHD2-8
IGHD3-10
IGHD3-16
IGHD3-22
IGHD3-3
IGHD3-9
IGHD4-11
IGHD4-17
IGHD4-23
IGHD4-4
IGHD5-12
IGHD5-18
IGHD5-24
IGHD5-5
IGHD6-13
IGHD6-19
IGHD6-25
IGHD6-6
IGHD7-27
IGHE
IGHG1
IGHG2
IGHG3
IGHG4
IGHJ1
IGHJ2
IGHJ3
IGHJ4
IGHJ5
IGHJ6
IGHM
IGH
IGHV1-18
IGHV1-2
IGHV1-24
IGHV1-3
IGHV1-45
IGHV1-46
IGHV1-58
IGHV1-69
IGHV1-8
IGHV1-38-4
IGHV1-69-2
IGHV2-26
IGHV2-5
IGHV2-70
IGHV3-11
IGHV3-13
IGHV3-15
IGHV3-16
IGHV3-20
IGHV3-21
IGHV3-23
IGHV3-30
IGHV3-30-3
IGHV3-30-5
IGHV3-33
IGHV3-35
IGHV3-38
IGHV3-43
IGHV3-48
IGHV3-49
IGHV3-53
IGHV3-64
IGHV3-66
IGHV3-7
IGHV3-72
IGHV3-73
IGHV3-74
IGHV3-9
IGHV3-38-3
IGHV3-69-1
IGHV4-28
IGHV4-30-1
IGHV4-30-2
IGHV4-30-4
IGHV4-31
IGHV4-34
IGHV4-39
IGHV4-4
IGHV4-59
IGHV4-61
IGHV4-38-2
IGHV5-51
IGHV5-10-1
IGHV6-1
IGHV7-4-1
IGHV7-81
IGK
IGKC
IGKDEL
IGKJ
IGKJ1
IGKJ2
IGKJ3
IGKJ4
IGKJ5
IGKV@
IGKV1-12
IGKV1-13
IGKV1-16
IGKV1-17
IGKV1-27
IGKV1-33
IGKV1-37
IGKV1-39
IGKV1-5
IGKV1-6
IGKV1-8
IGKV1-9
IGKV1D-12
IGKV1D-13
IGKV1D-16
IGKV1D-17
IGKV1D-33
IGKV1D-37
IGKV1D-39
IGKV1D-42
IGKV1D-43
IGKV1D-8
IGKV2-24
IGKV2-28
IGKV2-30
IGKV2-40
IGKV2D-24
IGKV2D-28
IGKV2D-29
IGKV2D-30
IGKV2D-40
IGKV3-11
IGKV3-15
IGKV3-20
IGKV3-7
IGKV3D-11
IGKV3D-15
IGKV3D-20
IGKV3D-7
IGKV4-1
IGKV5-2
IGKV6-21
IGKV6D-21
IGKV6D-41
IGL
IGLC1
IGLC2
IGLC3
IGLC6
IGLC7
IGLJ
IGLJ1
IGLJ2
IGLJ3
IGLJ4
IGLJ5
IGLJ6
IGLJ7
IGLV@
IGLV1-36
IGLV1-40
IGLV1-44
IGLV1-47
IGLV1-50
IGLV1-51
IGLV10-54
IGLV11-55
IGLV2-11
IGLV2-14
IGLV2-18
IGLV2-23
IGLV2-33
IGLV2-8
IGLV3-1
IGLV3-10
IGLV3-12
IGLV3-16
IGLV3-19
IGLV3-21
IGLV3-22
IGLV3-25
IGLV3-27
IGLV3-32
IGLV3-9
IGLV4-3
IGLV4-60
IGLV4-69
IGLV5-37
IGLV5-39
IGLV5-45
IGLV5-48
IGLV5-52
IGLV6-57
IGLV7-43
IGLV7-46
IGLV8-61
IGLV9-49
C3
C5
CAMP
CCL1
CCL11
CCL13
CCL14
CCL15-CCL14
CCL15
CCL16
CCL17
CCL18
CCL19
CCL2
CCL20
CCL21
CCL22
CCL23
CCL24
CCL25
CCL26
CCL27
CCL28
CCL3
CCL3L1
CCL3P1
CCL3L3
CCL4
CCL4L2
CCL4L1
CCL5
CCL7
CCL8
CKLF
CMA1
CTSG
CX3CL1
CXCL1
CXCL10
CXCL11
CXCL12
CXCL13
CXCL14
CXCL16
CXCL17
CXCL2
CXCL3
CXCL5
CXCL6
CXCL9
CCN1
DEFA1
DEFA3
DEFA5
DEFB1
DEFB103B
DEFB104A
DEFB4A
EDN1
EDN2
EDN3
FGF10
FGF2
HTN3
CXCL8
LECT2
PF4
PF4V1
PLAU
PPBP
PPBPP1
PROK2
RNASE2
SAA1
SAA2
SBDS
SEMA3A
SEMA3B
SEMA3C
SEMA3D
SEMA3E
SEMA3F
SEMA3G
SEMA4A
SEMA4B
SEMA4C
SEMA4D
SEMA4F
SEMA4G
SEMA5A
SEMA5B
SEMA6A
SEMA6B
SEMA6C
SEMA6D
SEMA7A
SLIT1
SLIT2
TNC
TYMP
XCL1
XCL2
C5AR1
ACKR2
CCR1
CCR10
CCR3
CCR4
CCR5
CCR6
CCR7
CCR8
CCR9
ACKR4
CCRL2
CMKLR1
CX3CR1
CXCR3
CXCR4
CXCR5
CXCR6
ACKR3
CYSLTR1
CYSLTR2
ACKR1
EDNRA
EDNRB
FPR1
FPR2
FPR2
GPR17
GPR32
GPR33
PTGDR2
C5AR2
CXCR1
CXCR2
LTB4R
LTB4R2
PLAUR
PLXNA1
PLXNA2
PLXNA3
PLXNA4
PLXNB1
PLXNB2
PLXNB3
PLXNC1
PLXND1
PTAFR
ROBO1
ROBO2
ROBO3
RXFP3
XCR1
ADIPOQ
ADM
ADM2
AGRP
AGT
AMBN
AMELX
AMH
ANGPTL5
ANGPTL7
APLN
AREG
MANF
CDNF
ARTN
AVP
AZU1
BDNF
BMP1
BMP10
BMP15
BMP2
BMP3
BMP4
BMP5
BMP6
BMP7
BMP8A
BMP8B
BTC
MYDGF
C3
C5
CALCA
CALCB
CAMP
CAT
CCK
CCL1
CCL11
CCL13
CCL14
CCL15-CCL14
CCL15
CCL16
CCL17
CCL18
CCL19
CCL2
CCL20
CCL21
CCL22
CCL23
CCL24
CCL25
CCL26
CCL27
CCL28
CCL3
CCL3L1
CCL3P1
CCL3L3
CCL4
CCL4L2
CCL4L1
CCL5
CCL7
CCL8
CD320
CD40LG
CD70
ADA2
CER1
CGA
CGB3
CGB1
CGB2
CGB5
CGB7
CGB8
CHGA
CHGB
CKLF
CLCF1
CLEC11A
CMA1
CMTM1
CMTM2
CMTM3
CMTM4
CMTM5
CMTM6
CMTM7
CMTM8
CNTF
CORT
CRH
CSF1
CSF2
CSF3
CSH1
CSH2
CSHL1
CSPG5
CTF1
CCN2
CTSG
CX3CL1
CXCL1
CXCL10
CXCL11
CXCL12
CXCL13
CXCL14
CXCL16
CXCL17
CXCL2
CXCL3
CXCL5
CXCL6
CXCL9
CCN1
DEFA1
DEFA3
DEFA5
DEFB1
DEFB103B
DEFB104A
DEFB4A
DKK1
EBI3
EDN1
EDN2
EDN3
EGF
EPGN
EPO
EREG
ESM1
FAM3B
FAM3C
FAM3D
FASLG
FGF1
FGF10
FGF11
FGF12
FGF13
FGF14
FGF16
FGF17
FGF18
FGF19
FGF2
FGF20
FGF21
FGF22
FGF23
FGF3
FGF4
FGF5
FGF6
FGF7
FGF8
FGF9
VEGFD
FIGNL2
FLT3LG
FSHB
GAL
GALP
GAST
GCG
GDF1
GDF10
GDF11
GDF15
GDF2
GDF3
GDF5
GDF6
GDF7
GDF9
GDNF
GH1
GH2
GHRH
GHRL
GIP
GKN1
GMFB
GMFG
GNRH1
GNRH2
GPHA2
GPHB5
GPI
GREM1
GREM2
GRN
GRP
GUCA2A
HAMP
HBEGF
HDGF
HDGFL3
HGF
HTN3
IAPP
IFNA1
IFNA10
IFNA13
IFNA14
IFNA16
IFNA17
IFNA2
IFNA21
IFNA4
IFNA5
IFNA6
IFNA7
IFNA8
IFNB1
IFNE
IFNG
IFNK
IFNW1
IGF1
IGF2
IL10
IL11
IL12A
IL12B
IL13
IL15
IL16
IL17A
IL17B
IL17C
IL17D
IL17F
IL18
IL19
IL1A
IL1B
IL1F10
IL36RN
IL36A
IL37
IL36B
IL36G
IL1RN
IL2
IL20
IL21
IL22
IL23A
IL24
IL25
IL26
IL27
IFNL2
IFNL3
IFNL1
IL3
IL31
IL32
IL33
IL34
IL4
IL5
IL6
IL6ST
IL7
CXCL8
IL9
INHA
INHBA
INHBB
INHBC
INHBE
INS
INS-IGF2
INSL3
INSL4
INSL5
INSL6
JAG1
JAG2
FGF7P6
FGF7P3
KITLG
KL
LACRT
LECT2
LEFTY1
LEFTY2
LEP
LHB
LIF
LRSAM1
LTA
LTB
LTBP1
LTBP2
LTBP3
LTBP4
MDK
MIA
MIF
MLN
MSTN
NAMPT
NDP
NENF
NGF
NMB
NODAL
CCN3
NPFF
NPPA
NPPB
NPPC
NPY
NRG1
NRG2
NRG3
NRG4
NRTN
NTF3
NTF4
NTS
NUDT6
OGN
OSGIN1
OSM
OSTN
OXT
ENDOU
PDGFA
PDGFB
PDGFC
PDGFD
PDGFRA
PDGFRB
PDGFRL
PDYN
PENK
PF4
PF4V1
PGF
PLAU
PMCH
PNOC
POMC
PPBP
PPBPP1
PPBPP2
PPY
PRL
PRLH
PROK1
PROK2
PSPN
PTH
PTH2
PTHLH
PTN
PYY
QRFP
RABEP1
RABEP2
REG1A
RETN
RETNLB
RLN1
RLN2
RLN3
RNASE2
S100A6
SAA1
SAA2
SBDS
SCG2
SCGB3A1
SCT
AIMP1
SECTM1
SEMA3A
SEMA3B
SEMA3C
SEMA3D
SEMA3E
SEMA3F
SEMA3G
SEMA4A
SEMA4B
SEMA4C
SEMA4D
SEMA4F
SEMA4G
SEMA5A
SEMA5B
SEMA6A
SEMA6B
SEMA6C
SEMA6D
SEMA7A
SLIT1
SLIT2
SLURP1
SPP1
SST
STC1
STC2
TAC1
TDGF1
TDGF1P3
TG
TGFA
TGFB1
TGFB2
TGFB3
THPO
TNC
TNF
TNFRSF11B
TNFSF10
TNFSF11
TNFSF12
TNFSF13
TNFSF13B
TNFSF14
TNFSF15
TNFSF18
TNFSF4
TNFSF8
TNFSF9
TOR2A
TRH
TSHB
TSLP
TXLNA
TYMP
UCN
UCN2
UCN3
UTS2
UTS2B
VEGFA
VEGFB
VEGFC
VGF
VIP
XCL1
XCL2
ACVR1B
ACVR1C
ACVR2A
ACVR2B
ACVRL1
ADCYAP1R1
ADIPOR1
ADIPOR2
ADRB1
ADRB2
AGTR1
AGTR2
AMHR2
ANGPT1
ANGPT4
ANGPTL1
ANGPTL2
ANGPTL3
ANGPTL4
ANGPTL6
APLNR
AR
AVPR1A
AVPR1B
AVPR2
BMPR1A
BMPR1B
BMPR2
BRD8
C3AR1
C5AR1
CALCR
CALCRL
ACKR2
CCR1
CCR10
CCR3
CCR4
CCR5
CCR6
CCR7
CCR8
CCR9
ACKR4
CCRL2
CD40
CMKLR1
CNTFR
CRHR1
CRHR2
CRIM1
CRLF1
CRLF2
CRLF3
CSF1R
CSF2RA
CSF2RB
CSF3R
CX3CR1
CXCR3
CXCR4
CXCR5
CXCR6
ACKR3
CYSLTR1
CYSLTR2
ACKR1
EDNRA
EDNRB
EGFR
ENG
EPOR
ESR1
ESR2
ESRRA
ESRRB
ESRRG
FGFR1
FGFR2
FGFR3
FGFR4
FGFRL1
FLT1
FLT3
FLT4
FPR1
FPR2
FPR2
FSHR
GALR2
GALR3
GCGR
GHR
GHRHR
GHSR
GIPR
GLP1R
GLP2R
GNRHR
GPER1
GPR17
GPR32
GPR33
PTGDR2
C5AR2
HNF4A
HNF4G
HTR3A
HTR3B
HTR3C
HTR3D
HTR3E
IFNAR1
IFNAR2
IFNGR1
IFNGR2
IGF1R
IGF2R
IL10RA
IL10RB
IL11RA
IL12RB1
IL12RB2
IL13RA1
IL13RA2
IL15RA
IL2RB
IL17RA
IL17RB
IL17RC
IL17RD
IL17RE
IL18R1
IL18RAP
IL1R1
IL1R2
IL1RAP
IL1RL1
IL1RL2
IL20RA
IL20RB
IL21R
IL22RA1
IL22RA2
IL23R
IL27RA
IFNLR1
IL2RA
IL2RB
IL2RG
IL31RA
IL3RA
IL4R
IL5RA
IL6R
IL7R
CXCR1
CXCR2
IL9R
INSR
KDR
LEPR
LGR4
LGR5
LGR6
LHCGR
LIFR
LTB4R
LTB4R2
LTBR
MC1R
MC2R
MC3R
MC4R
MCHR1
MCHR2
MET
MLNR
MPL
MTNR1A
MTNR1B
NGFR
NMBR
NPR1
NPR3
NR0B1
NR0B2
NR1D1
NR1D2
NR1H2
NR1H3
NR1H4
NR1I2
NR1I3
NR2C1
NR2C2
NR2E1
NR2E3
NR2F1
NR2F2
NR2F6
NR3C1
NR3C2
NR4A1
NR4A2
NR4A3
NR5A1
NR5A2
NR6A1
NRP1
NRP2
OGFR
OPRD1
OPRK1
OPRL1
OPRM1
OSMR
OXTR
PGR
PGRMC2
PLAUR
PLXNA1
PLXNA2
PLXNA3
PLXNA4
PLXNB1
PLXNB2
PLXNB3
PLXNC1
PLXND1
PPARA
PPARD
PPARG
PRLHR
PRLR
PTAFR
PTGDR
PTGDS
PTGER1
PTGER2
PTGER3
PTGER4
PTGFR
PTH1R
PTH2R
RARA
RARB
RARG
ROBO1
ROBO2
ROBO3
RORA
RORB
RORC
RXFP1
RXFP2
RXFP3
RXRA
RXRB
RXRG
S1PR1
S1PR2
SCTR
SDC1
SDC2
SDC3
SDC4
SORT1
SSTR1
SSTR2
SSTR5
ST2
TACR1
TEK
TGFBR1
TGFBR2
TGFBR3
THRA
THRB
TIE1
TNFRSF10A
TNFRSF10B
TNFRSF10C
TNFRSF10D
TNFRSF11A
TNFRSF12A
TNFRSF13B
TNFRSF13C
TNFRSF14
TNFRSF17
TNFRSF18
TNFRSF19
TNFRSF1A
TNFRSF1B
TNFRSF21
TNFRSF25
TNFRSF4
TNFRSF6B
TNFRSF8
TNFRSF9
TRHR
TSHR
TUBB3
VDR
VIPR1
VIPR2
XCR1
IFNA10
IFNA13
IFNA14
IFNA16
IFNA17
IFNA2
IFNA21
IFNA4
IFNA5
IFNA6
IFNA7
IFNA8
IFNB1
IFNE
IFNG
IFNK
IFNW1
IFNAR2
IFNGR1
IFNGR2
IL11
IL12A
IL12B
IL13
IL15
IL16
IL17A
IL17B
IL17C
IL17D
IL17F
IL18
IL19
IL1A
IL1B
IL1F10
IL36RN
IL36A
IL37
IL36B
IL36G
IL1RN
IL2
IL20
IL21
IL22
IL23A
IL24
IL25
IL26
IL27
IFNL2
IFNL3
IFNL1
IL3
IL31
IL32
IL33
IL34
IL4
IL5
IL6
IL6ST
IL7
CXCL8
IL9
TXLNA
IL10RA
IL10RB
IL11RA
IL12RB1
IL12RB2
IL13RA1
IL13RA2
IL15RA
IL2RB
IL17RA
IL17RB
IL17RC
IL17RD
IL17RE
IL18R1
IL18RAP
IL1R1
IL1R2
IL1RAP
IL1RL1
IL1RL2
IL20RA
IL20RB
IL21R
IL22RA1
IL22RA2
IL23R
IL27RA
IFNLR1
IL2RA
IL2RB
IL2RG
IL31RA
IL3RA
IL4R
IL5RA
IL6R
IL7R
CXCR1
CXCR2
IL9R
ST2
HLA-A
HLA-B
HLA-C
HLA-E
HLA-G
KIR3DL1
KIR3DL2
KIR2DL1
KIR2DL2
KIR2DL3
KIR2DL4
KIR2DL5A
KLRC1
KLRC2
KLRC3
KLRD1
PTPN6
[truncated: 484 more rows]
