# Supplementary material for: Development and verification of a combined immune- and cancer-associated fibroblast related prognostic signature for colon adenocarcinoma
Source: Front Immunol. 2024 Jan 19;15:1291938. doi: 10.3389/fimmu.2024.1291938 (PMC10834644; doi:10.3389/fimmu.2024.1291938)
Supplement: Supplementary file 4 [file Table_2.xls]

Covariates	Type	Total	Test	Train	Pvalue
Age	<=65	183(40.94%)	57(42.86%)	126(40.13%)	0.6662
Age	>65	264(59.06%)	76(57.14%)	188(59.87%)
Gender	FEMALE	214(47.87%)	67(50.38%)	147(46.82%)	0.5583
Gender	MALE	233(52.13%)	66(49.62%)	167(53.18%)
Stage	Stage I	74(16.55%)	20(15.04%)	54(17.2%)	0.2671
Stage	Stage II	176(39.37%)	61(45.86%)	115(36.62%)
Stage	Stage III	124(27.74%)	35(26.32%)	89(28.34%)
Stage	Stage IV	62(13.87%)	14(10.53%)	48(15.29%)
Stage	unknow	11(2.46%)	3(2.26%)	8(2.55%)
T	T1	10(2.24%)	3(2.26%)	7(2.23%)	0.6276
T	T2	76(17%)	21(15.79%)	55(17.52%)
T	T3	305(68.23%)	96(72.18%)	209(66.56%)
T	T4	56(12.53%)	13(9.77%)	43(13.69%)
M	M0	330(73.83%)	103(77.44%)	227(72.29%)	0.3927
M	M1	62(13.87%)	14(10.53%)	48(15.29%)
M	MX	48(10.74%)	14(10.53%)	34(10.83%)
M	unknow	7(1.57%)	2(1.5%)	5(1.59%)
N	N0	265(59.28%)	85(63.91%)	180(57.32%)	0.4051
N	N1	102(22.82%)	28(21.05%)	74(23.57%)
N	N2	80(17.9%)	20(15.04%)	60(19.11%)
