# Supplementary material for: Development and verification of a combined immune- and cancer-associated fibroblast related prognostic signature for colon adenocarcinoma
Source: Front Immunol. 2024 Jan 19;15:1291938. doi: 10.3389/fimmu.2024.1291938 (PMC10834644; doi:10.3389/fimmu.2024.1291938)
Supplement: Supplementary file 5 [file Table_3.xls]

## Sheet: Sheet1
id	coef
CD1B	-1.17735
FABP4	0.242354
AEN	0.800231
FGF9	0.576302
GLP2R	-1.50501
IL20RB	0.613829
HSF4	0.539886
PCAT6	0.462029
ZNF792	-0.493431
OSBPL1A	0.569478
S1PR5	0.907824
KIF15	-0.341079
