# Supplementary material for: Development and verification of a combined immune- and cancer-associated fibroblast related prognostic signature for colon adenocarcinoma
Source: Front Immunol. 2024 Jan 19;15:1291938. doi: 10.3389/fimmu.2024.1291938 (PMC10834644; doi:10.3389/fimmu.2024.1291938)
Supplement: Supplementary file 6 [file Table_4.xlsx]

## Sheet: Sheet1
id	P value
CD1B	< 0.0001
FABP4	0.0087
AEN	< 0.0001
FGF9	< 0.0001
GLP2R	< 0.0001
IL20RB	< 0.0001
HSF4	< 0.0001
PCAT6	< 0.0001
ZNF792	< 0.0001
OSBPL1A	< 0.0001
S1PR5	0.0001
KIF15	0.0001
